# Supplementary material for: Guidance for Canadian Breast Cancer Practice: National Consensus Recommendations for the Systemic Treatment of Patients with HER2+ Breast Cancer in Both the Early and Metastatic Settings (2025 Update)
Source: Curr Oncol. 2026 Mar 31;33(4):200. doi: 10.3390/curroncol33040200 (PMC13115210; doi:10.3390/curroncol33040200)
Supplement: Supplementary file 1 [file curroncol-33-00200-s001.zip]

Archive with 1 entries (1 files):
- curroncol-4128119-supplementary.pdf
